# Supplementary material for: Sleep Quality and Associated Lifestyle Factors Among Medical Students Before and After the COVID-19 Era—A Comparative Study from Romania
Source: Medicina (Kaunas). 2026 May 4;62(5):880. doi: 10.3390/medicina62050880 (PMC13209030; doi:10.3390/medicina62050880)
Supplement: Supplementary file 1 [file medicina-62-00880-s001.zip]

Archive with 1 entries (1 files):
- medicina-4217695-supplementary.pdf
